# Supplementary material for: A Green Resin Wood Adhesive from Synthetic Polyamide Crosslinking with Glyoxal
Source: Polymers (Basel). 2022 Jul 11;14(14):2819. doi: 10.3390/polym14142819 (PMC9318107; doi:10.3390/polym14142819)
Supplement: Supplementary file 1 [file polymers-14-02819-s001.zip]

Archive with 1 entries (1 files):
- polymers-1750213-supplementary.pdf
